# Supplementary material for: Current Status and Potential of RNA Interference for the Management of Tomato Spotted Wilt Virus and Thrips Vectors
Source: Pathogens. 2021 Mar 9;10(3):320. doi: 10.3390/pathogens10030320 (PMC8001667; doi:10.3390/pathogens10030320)
Supplement: Supplementary file 1 [file pathogens-10-00320-s001.zip]

Archive with 2 entries (2 files):
- 210303 - Supplement S1.docx
- 210303 - Supplement S2.xlsx
