# Supplementary material for: Current Status and Potential of RNA Interference for the Management of Tomato Spotted Wilt Virus and Thrips Vectors
Source: Pathogens. 2021 Mar 9;10(3):320. doi: 10.3390/pathogens10030320 (PMC8001667; doi:10.3390/pathogens10030320)
Supplement: Supplementary file 1 [file pathogens-10-00320-s001.zip › 210303 - Supplement S2.xlsx]

## Sheet: Figure 2 data
TSWV infection incidence among trial plants by ELISA
	Infected	Non-infected
Water	15	15
GFP dsRNA	12	18
N gene dsRNA	0	30

## Sheet: Figure 3 data
Thrips mortality observed in dsRNA-leaf feeding assays
	Exp1			Exp2			Average		Average
	Day 0	Day 6	Alive	Day 0	Day 6	Alive	Alive	Stdev	Mortality
Water	14	8	0.571429	18	11	0.611111	0.59127	0.0280598	0.40873
GFP dsRNA	13	9	0.692308	16	12	0.75	0.721154	0.0407946	0.278846
AQP dsRNA	16	4	0.25	21	5	0.238095	0.244048	0.00841794	0.755952
qPCR summary - expression relative to HSP70 reference gene
	Mean	Stdev
GFP dsRNA	0.494796	0.0458386
Target dsRNA	0.206688	0.0110726
qPCR raw data
Treatment Group	HSP70 cq	RG cq averg	RG stdev	AQP cq	Target cq averg	Target stdev	Exp-RG	Delta delta CT	Expression change	Average	Stdev
Water1	21.5904	21.7007	0.237869	31.0034	30.9629	0.081189	9.26218
Water1	21.9737			30.8694			9.70353
Water1	21.5381			31.0159
Water2	20.0165	19.8349	0.207453	30.2766	29.9798	0.257161	10.1449
Water2	19.8794			29.8241
Water2	19.6088			29.8387
GFP1	21.0145	20.9974		31.7179	31.5927		10.5953	0.891786	0.527208	0.494796	0.0458386
GFP1	21.0255			31.2972
GFP1	20.9523			31.763
GFP2	20.7702	20.7158		31.3374	31.4939		10.7781	1.07456	0.462383
GFP2	20.8232			31.5538
GFP2	20.5541			31.5906
AQP1	20.3563	20.2931		32.1474	32.1411		11.848	2.14444	0.214518	0.206688	0.0110726
AQP1	20.2924			32.0134
AQP1	20.2306			32.2625
AQP2	20.2636	20.2271		32.3164	32.1807		11.9536	2.25003	0.198859
AQP2	20.2473			32.0959
AQP2	20.1705			32.1298
